# Supplementary material for: The Role of Passion and Achievement Goals in Optimal Functioning in Sports
Source: Int J Environ Res Public Health. 2021 Aug 28;18(17):9023. doi: 10.3390/ijerph18179023 (PMC8431141; doi:10.3390/ijerph18179023)
Supplement: Supplementary file 1 [file ijerph-18-09023-s001.zip]

Archive with 1 entries (1 files):
- ijerph-1342672-supplementary.pdf
